# Supplementary material for: Has sentiment returned to the pre-pandemic level? A sentiment analysis using U.S. college subreddit data from 2019 to 2022
Source: PLoS One. 2024 Mar 15;19(3):e0299837. doi: 10.1371/journal.pone.0299837 (PMC10942064; doi:10.1371/journal.pone.0299837)
Supplement: S1 File — (ZIP) [file pone.0299837.s001.zip]

Archive with 2 entries (2 files):
- PLOSONE_Supporting.tex
- Post_Covid_19_Sentiment_Analysis_with_Graph_Neural_Network.pdf
