# Supplementary material for: Has sentiment returned to the pre-pandemic level? A sentiment analysis using U.S. college subreddit data from 2019 to 2022
Source: PLoS One. 2024 Mar 15;19(3):e0299837. doi: 10.1371/journal.pone.0299837 (PMC10942064; doi:10.1371/journal.pone.0299837)
Supplement: S1 File — (ZIP) [file pone.0299837.s001.zip › PLOSONE_Supporting.tex]

% Template for PLoS
% Version 3.6 Aug 2022
%
% % % % % % % % % % % % % % % % % % % % % %
%
% -- IMPORTANT NOTE
%
% This template contains comments intended 
% to minimize problems and delays during our production 
% process. Please follow the template instructions
% whenever possible.
%
% % % % % % % % % % % % % % % % % % % % % % % 
%
% Once your paper is accepted for publication, 
% PLEASE REMOVE ALL TRACKED CHANGES in this file 
% and leave only the final text of your manuscript. 
% PLOS recommends the use of latexdiff to track changes during review, as this will help to maintain a clean tex file.
% Visit https://www.ctan.org/pkg/latexdiff?lang=en for info or contact us at latex@plos.org.
%
%
% There are no restrictions on package use within the LaTeX files except that no packages listed in the template may be deleted.
%
% Please do not include colors or graphics in the text.
%
% The manuscript LaTeX source should be contained within a single file (do not use \input, \externaldocument, or similar commands).
%
% % % % % % % % % % % % % % % % % % % % % % %
%
% -- FIGURES AND TABLES
%
% Please include tables/figure captions directly after the paragraph where they are first cited in the text.
%
% DO NOT INCLUDE GRAPHICS IN YOUR MANUSCRIPT
% - Figures should be uploaded separately from your manuscript file. 
% - Figures generated using LaTeX should be extracted and removed from the PDF before submission. 
% - Figures containing multiple panels/subfigures must be combined into one image file before submission.
% For figure citations, please use "Fig" instead of "Figure".
% See http://journals.plos.org/plosone/s/figures for PLOS figure guidelines.
%
% Tables should be cell-based and may not contain:
% - spacing/line breaks within cells to alter layout or alignment
% - do not nest tabular environments (no tabular environments within tabular environments)
% - no graphics or colored text (cell background color/shading OK)
% See http://journals.plos.org/plosone/s/tables for table guidelines.
%
% For tables that exceed the width of the text column, use the adjustwidth environment as illustrated in the example table in text below.
%
% % % % % % % % % % % % % % % % % % % % % % % %
%
% -- EQUATIONS, MATH SYMBOLS, SUBSCRIPTS, AND SUPERSCRIPTS
%
% IMPORTANT
% Below are a few tips to help format your equations and other special characters according to our specifications. For more tips to help reduce the possibility of formatting errors during conversion, please see our LaTeX guidelines at http://journals.plos.org/plosone/s/latex
%
% For inline equations, please be sure to include all portions of an equation in the math environment.  For example, x$^2$ is incorrect; this should be formatted as $x^2$ (or $\mathrm{x}^2$ if the romanized font is desired).
%
% Do not include text that is not math in the math environment. For example, CO2 should be written as CO\textsubscript{2} instead of CO$_2$.
%
% Please add line breaks to long display equations when possible in order to fit size of the column. 
%
% For inline equations, please do not include punctuation (commas, etc) within the math environment unless this is part of the equation.
%
% When adding superscript or subscripts outside of brackets/braces, please group using {}.  For example, change "[U(D,E,\gamma)]^2" to "{[U(D,E,\gamma)]}^2". 
%
% Do not use \cal for caligraphic font.  Instead, use \mathcal{}
%
% % % % % % % % % % % % % % % % % % % % % % % % 
%
% Please contact latex@plos.org with any questions.
%
% % % % % % % % % % % % % % % % % % % % % % % %

\documentclass[10pt,letterpaper]{article}
\usepackage[top=0.85in,left=2.75in,footskip=0.75in]{geometry}

% amsmath and amssymb packages, useful for mathematical formulas and symbols
\usepackage{amsmath,amssymb}
% Use adjustwidth environment to exceed column width (see example table in text)
\usepackage{changepage}

% textcomp package and marvosym package for additional characters
\usepackage{textcomp,marvosym}

% cite package, to clean up citations in the main text. Do not remove.
\usepackage{cite}

% Use nameref to cite supporting information files (see Supporting Information section for more info)
\usepackage{nameref,hyperref}

% line numbers
\usepackage[right]{lineno}

% ligatures disabled
\usepackage[nopatch=eqnum]{microtype}
\DisableLigatures[f]{encoding = *, family = * }

% color can be used to apply background shading to table cells only
\usepackage[table]{xcolor}

% array package and thick rules for tables
\usepackage{array}

% create "+" rule type for thick vertical lines
\newcolumntype{+}{!{\vrule width 2pt}}

% create \thickcline for thick horizontal lines of variable length
\newlength\savedwidth
\newcommand\thickcline[1]{%
  \noalign{\global\savedwidth\arrayrulewidth\global\arrayrulewidth 2pt}%
  \cline{#1}%
  \noalign{\vskip\arrayrulewidth}%
  \noalign{\global\arrayrulewidth\savedwidth}%
}

% \thickhline command for thick horizontal lines that span the table
\newcommand\thickhline{\noalign{\global\savedwidth\arrayrulewidth\global\arrayrulewidth 2pt}%
\hline
\noalign{\global\arrayrulewidth\savedwidth}}


% Remove comment for double spacing
%\usepackage{setspace} 
%\doublespacing

% Text layout
\raggedright
\setlength{\parindent}{0.5cm}
\textwidth 5.25in 
\textheight 8.75in

% Bold the 'Figure #' in the caption and separate it from the title/caption with a period
% Captions will be left justified
\usepackage[aboveskip=1pt,labelfont=bf,labelsep=period,justification=raggedright,singlelinecheck=off]{caption}
\renewcommand{\figurename}{Fig}

% Use the PLoS provided BiBTeX style
\bibliographystyle{plos2015}

% Remove brackets from numbering in List of References
\makeatletter
\renewcommand{\@biblabel}[1]{\quad#1.}
\makeatother


% Header and Footer with logo
\usepackage{lastpage,fancyhdr,graphicx}
\usepackage{epstopdf, setspace}
%\pagestyle{myheadings}
\pagestyle{fancy}
\fancyhf{}
%\setlength{\headheight}{27.023pt}
%\lhead{\includegraphics[width=2.0in]{PLOS-submission.eps}}
\rfoot{\thepage/\pageref{LastPage}}
\renewcommand{\headrulewidth}{0pt}
\renewcommand{\footrule}{\hrule height 2pt \vspace{2mm}}
\fancyheadoffset[L]{2.25in}
\fancyfootoffset[L]{2.25in}
\lfoot{\today}
\setstretch{1.1}
%% Include all macros below

\newcommand{\lorem}{{\bf LOREM}}
\newcommand{\ipsum}{{\bf IPSUM}}
%% END MACROS SECTION


\begin{document}
\vspace*{0.2in}

% Title must be 250 characters or less.
\begin{flushleft}
{\Large\textbf\newline{Has Sentiment Returned to the Pre-pandemic Level?\\ A Sentiment Analysis Using U.S. College Subreddit Data from 2019 to 2022}}
\vspace{12pt}

Tian Yan\textsuperscript,
Fang Liu\textsuperscript{*}

\vspace{6pt}
Applied and Computational Mathematics and Statistics, University of Notre Dame, Notre Dame, IN 46556, United States

\vspace{3pt}
* fliu2@nd.edu

\end{flushleft}

\paragraph*{S1 File. The file contains more information about the data and privacy compliance, the code, and the list of HEIs included in this study.} \label{S1_File}


\vspace{-6pt}\paragraph*{\underline{Data}}
The data we collected from Reddit for this study include 1) userID,  2) time of a posted message, 3) content of a message, 4) dyadic relation between two messages in terms of whether one is a  reply to the other. There is no information in the collected data that allows direct identification of a user in the data.  The information in 'userID' was not used in our model training or methodological development and was replaced by dummy integers after the data were downloaded.  

The data collection complies with the Reddit privacy policy \cite{redditprivacy}, Reddit user agreement \cite{reddituser},  and Reddit API’s term of use \cite{redditapi}. The data are anonymized in the sense that we replaced the actual Reddit userIDs in the data with dummy IDs (integers  1, 2, ...), further limiting potential privacy risk (e.g., through record linkage) without losing information for learning tasks based on the data.  The data are available at \url{https://www.kaggle.com/datasets/avaytt/reddit-messages-from-selected-universities/data}.

The research compliance program at the University of Notre Dame (authors' affiliation) confirmed no Institutional Review Board (IRB) approval was needed given that the collected data were publicly accessible on Reddit and we did not collect privately identifiable data nor interacted with the Reddit users.

\vspace{-6pt}\paragraph*{\underline{Code}}
The code for this study can be download from \url{https://github.com/AlvaYan/postCOVIDSentiAnalysis}). The  Python code  for  the  RoBERTa framework that we applied  is  adapted from \cite{barbieri2020tweeteval} and is available at \url{https://huggingface.co/cardiffnlp/twitter-roberta-base-sentiment};  the Python code for training the GAT NN is adapted from \cite{wang2019heterogeneous} (\url{https://github.com/Jhy1993/HAN}).

\paragraph*{\underline{List of HEIs included in this study (alphabetically) }} 
Amherst College, Arizona State University Campus Immersion, Binghamton University, Boise State University, Boston College, Boston University, Bowdoin College, Bowling Green State University-Main Campus, Brigham Young University, Brown University, California Institute Of Technology, California State University-Fullerton, California State University-Northridge, Carleton College, Carnegie Mellon University, Case Western Reserve University, Central Michigan University, Clemson University, Colorado State University-Fort Collins, Columbia University in the City of New York, Cornell University, Dartmouth College, Depaul University, Drexel University, Duke University, Emory University, Florida International University, Florida State University, George Mason University, George Washington University, Georgetown University, Georgia Institute of Technology-Main Campus, Georgia State University, Grinnell College, Harvard University, Illinois Institute of Technology, Indiana University-Bloomington, Iowa State University, Johns Hopkins University, Kansas State University, Marquette University, Michigan State University, Montana State University, New Jersey Institute Of Technology, New York University, North Carolina State University at Raleigh, North Dakota State University-Main Campus, Northwestern University, Ohio State University-Main Campus, Oklahoma State University-Main Campus, Oregon State University, Pomona College, Princeton University, Purdue University-Main Campus, Reed College, Rensselaer Polytechnic Institute, Rice University, Rutgers University-New Brunswick, San Diego State University, Stanford University, Stony Brook University, SUNY at Albany, Syracuse University, Temple University, Texas A \& M University-College Station, Texas Tech University, The College of William and Mary, The Pennsylvania State University, The University of Texas at Austin, Tulane University of Louisiana, United States Naval Academy, University at Buffalo, University of Alabama at Birmingham, University of Arizona, University of Arkansas, University of California-Berkeley, University of California-Los Angeles, University of California-San Diego, University of California-Santa Cruz, University of Chicago, University of Cincinnati-Main Campus, University of Dayton, University of Florida, University of Georgia, University of Hawaii at Manoa, University of Houston, University of Idaho, University of Illinois Chicago, University of Illinois Urbana-Champaign, University of Iowa, University of Kansas, University of Kentucky, University of Louisiana at Lafayette, University of Maine, University of Maryland-College Park, University of Massachusetts-Amherst, University of Memphis, University of Miami, University of Michigan-Ann Arbor, University of Minnesota-Twin Cities, University of Mississippi, University of Missouri-Columbia, University of Nebraska-Lincoln, University of Nevada-Las Vegas, University of New Hampshire-Main Campus, University of New Mexico-Main Campus, University of North Carolina at Chapel Hill, University of North Carolina at Charlotte, University of North Dakota, University of Notre Dame, University of Oklahoma-Norman Campus, University of Pennsylvania, University of Pittsburgh-Pittsburgh Campus, University of South Carolina-Columbia, University of South Florida, University of Utah, University of Vermont, University of Virginia-Main Campus, University of Washington-Seattle Campus, University of Wisconsin-Madison, Vanderbilt University, Villanova University, Virginia Tech, Wake Forest University, Washington University in St Louis, West Virginia University, Western Michigan University, Yale University.

\begin{thebibliography}{10}

\bibitem{redditprivacy}
Reddit Privacy Policy.
\newblock
  \url{https://www.redditinc.com/policies/privacy-policy}.
  
  
\bibitem{reddituser}
Reddit User Agreement.
\newblock
  \url{https://www.redditinc.com/policies/user-agreement-september-12-2021}.

\bibitem{redditapi}
Reddit API Terms of Use.
\newblock
  \url{https://www.redditinc.com/policies/data-api-terms}.

\bibitem{barbieri2020tweeteval}
Barbieri F, Camacho-Collados J, Neves L, Espinosa-Anke L.
\newblock Tweeteval: Unified benchmark and comparative evaluation for tweet classification.
\newblock  arXiv:201012421. 2020;.

\bibitem{wang2019heterogeneous}
Wang X, Ji H, Shi C, Wang B, Ye Y, Cui P, et~al.
\newblock Heterogeneous graph attention network.
\newblock In: The World Wide Web Conference; 2019. p. 2022--2032.

\end{thebibliography}

\end{document}
